# Supplementary material for: Physiological, Pathological and Pharmacological Interactions of Hydrogen Sulphide and Nitric Oxide in the Myocardium of Rats with Left Ventricular Hypertrophy
Source: Curr Issues Mol Biol. 2022 Jan 16;44(1):433–48. doi: 10.3390/cimb44010030 (PMC8929131; doi:10.3390/cimb44010030)
Supplement: Supplementary file 1 [file cimb-44-00030-s001.zip]

Archive with 1 entries (1 files):
- cimb-1515697-supplementary.pdf
